# Supplementary material for: Surgical outcomes of robotic thyroidectomy for thyroid tumors over 4 cm via the bilateral axillo-breast approach
Source: Sci Rep. 2024 May 21;14:11646. doi: 10.1038/s41598-024-62021-2 (PMC11109269; doi:10.1038/s41598-024-62021-2)
Supplement: Supplementary file 2 — Supplementary Figures. [file 41598_2024_62021_MOESM2_ESM.zip]

Archive with 4 entries (4 files):
- Supple Fig 1_dpi300.jpg
- Supple Fig 3ab_dpi300.tif
- Supple Figure 2_dpi300.tif
- Supple Figure 4 annot_dpi300.tif
